# Supplementary material for: The Effects of Rainfall Events on the Composition and Diversity of Microplastics on Beaches in Xiamen City on a Short-Term Scale
Source: Toxics. 2024 May 20;12(5):375. doi: 10.3390/toxics12050375 (PMC11125818; doi:10.3390/toxics12050375)
Supplement: Supplementary file 1 [file toxics-12-00375-s001.zip]

Archive with 1 entries (1 files):
- toxics-3009901-supplementary.pdf
